# Supplementary material for: Fine-tuned intruder discrimination favors ant parasitoidism
Source: PLoS One. 2019 Jan 17;14(1):e0210739. doi: 10.1371/journal.pone.0210739 (PMC6336292; doi:10.1371/journal.pone.0210739)
Supplement: S3 Table — (XLSX) [file pone.0210739.s011.xlsx]

## Sheet: Latency-handling-oucome 
	Colony number	observation	intruder type	Latency (min)	Handling & transport time (min)	Outcome
	1	1	Filter paper	0.3	1.4	1	outcome code:
	1	2	Filter paper	0.4	0.3	1	1= discarded
	1	3	Filter paper	1.23	0.833333	1	2= food provision
	1	4	Filter paper	0.3	1.63333	1	3= no decision
	1	5	Filter paper	1.9	3.9	1	4= ignored
	1	6	Filter paper	1.83	1.1	1
	1	7	Filter paper	0.3	1.8	1
	1	8	Filter paper			NA
	1	9	Filter paper	0.92	2.5	1
	1	10	Filter paper	0.45	1	1
	1	11	Filter paper	0.78	2.58333	1
	1	12	Filter paper	1.3	1.56667	1
	1	13	Filter paper	0.32	0.5	1
	1	14	Filter paper	0.47	1.2	1
	1	15	Filter paper	0.65	1.73333	1
	2	1	Filter paper	0.7	1.18333	1
	2	2	Filter paper	0.47	1.3	1
	2	3	Filter paper	0.37	0.583333	1
	2	4	Filter paper	0.42	1.25	1
	2	5	Filter paper	0.57	1	1
	2	6	Filter paper	1.35	N/A	4
	2	7	Filter paper	0.82	0.85	1
	2	8	Filter paper	0.37	2.16667	1
	2	9	Filter paper	0.37	0.916667	1
	2	10	Filter paper	0.67	0.933333	1
	2	11	Filter paper	0.3	1.33333	1
	2	12	Filter paper	0.32	1.21667	1
	2	13	Filter paper	0.28	0.533333	1
	2	14	Filter paper	0.3	0.716667	1
	2	15	Filter paper	0.37	1.1	1
	3	1	Filter paper	0.42	N/A	4
	3	2	Filter paper	0.42	3.26667	1
	3	3	Filter paper	2.4	1.35	1
	3	4	Filter paper	0.78	2.1	1
	3	5	Filter paper	0.25	1.81667	1
	3	6	Filter paper	0.4	0.95	1
	3	7	Filter paper	0.98	N/A	4
	3	8	Filter paper	0.5	1.01667	1
	3	9	Filter paper	0.38	1.08333	1
	3	10	Filter paper	0.32	N/A	4
	3	11	Filter paper	0.53	N/A	4
	3	12	Filter paper	0.37	N/A	4
	3	13	Filter paper	0.62	N/A	4
	3	14	Filter paper	1.43	N/A	4
	3	15	Filter paper	0.57	N/A	4
	4	1	Filter paper	0.67	2.08333	1
	4	2	Filter paper	0.68	N/A	4
	4	3	Filter paper	0.42	N/A	4
	4	4	Filter paper	0.83	0.55	1
	4	5	Filter paper	0.32	N/A	4
	4	6	Filter paper	0.52	0.6	1
	4	7	Filter paper	0.47	N/A	4
	4	8	Filter paper	0.4	1.12667	1
	4	9	Filter paper	0.37	1.53333	1
	4	10	Filter paper	1.9	N/A	4
	4	11	Filter paper	0.3	0.42	1
	4	12	Filter paper	1.08	N/A	4
	4	13	Filter paper	1.35	N/A	4
	4	14	Filter paper	0.45	N/A	4
	4	15	Filter paper	0.48	N/A	4
	1	1	Pentane-washed eucharitid	0.52	5.73333	1
	1	2	Pentane-washed eucharitid	0.77	2.06667	1
	1	3	Pentane-washed eucharitid	4.03	8.26667	1
	1	4	Pentane-washed eucharitid	2.5	4.26667	1
	1	5	Pentane-washed eucharitid	0.52	2.21667	1
	1	6	Pentane-washed eucharitid	0.78	2.36667	1
	1	7	Pentane-washed eucharitid	0.23	1.18333	1
	1	8	Pentane-washed eucharitid	0.8	0.5	1
	1	9	Pentane-washed eucharitid	1.38	1.95	1
	1	10	Pentane-washed eucharitid	0.7	3.66667	1
	1	11	Pentane-washed eucharitid	0.78	2.8	1
	1	12	Pentane-washed eucharitid	0.62	4.11667	1
	1	13	Pentane-washed eucharitid	0.85	4.4	1
	1	14	Pentane-washed eucharitid	0.3	1.16667	1
	1	15	Pentane-washed eucharitid	1.26	0.583333	1
	2	1	Pentane-washed eucharitid	1.03	8.13333	1
	2	2	Pentane-washed eucharitid	0.78	2.58333	1
	2	3	Pentane-washed eucharitid	0.72	1.36667	1
	2	4	Pentane-washed eucharitid	0.45	1.16667	1
	2	5	Pentane-washed eucharitid	0.65	1.23333	1
	2	6	Pentane-washed eucharitid	1	N/A	4
	2	7	Pentane-washed eucharitid	0.93	1.33333	1
	2	8	Pentane-washed eucharitid	1.48	1.83333	1
	2	9	Pentane-washed eucharitid	0.68	3.41667	1
	2	10	Pentane-washed eucharitid	0.42	0.566667	1
	2	11	Pentane-washed eucharitid	0.43	0.333333	1
	2	12	Pentane-washed eucharitid	2.56	N/A	4
	2	13	Pentane-washed eucharitid	4.33	N/A	4
	2	14	Pentane-washed eucharitid	0.3	0.383333	1
	2	15	Pentane-washed eucharitid	1.15	1.05	1
	3	1	Pentane-washed eucharitid	1.53	1.66667	1
	3	2	Pentane-washed eucharitid	1.35	1.88333	1
	3	3	Pentane-washed eucharitid	0.28	3.1	1
	3	4	Pentane-washed eucharitid	0.58	N/A	4
	3	5	Pentane-washed eucharitid	0.37	2.3	1
	3	6	Pentane-washed eucharitid	0.5	0.533333	1
	3	7	Pentane-washed eucharitid	0.4	N/A	4
	3	8	Pentane-washed eucharitid	0.5	2.7	1
	3	9	Pentane-washed eucharitid	0.47	N/A	4
	3	10	Pentane-washed eucharitid	0.73	5.08333	1
	3	11	Pentane-washed eucharitid	2.6	5.23333	1
	3	12	Pentane-washed eucharitid	0.98	N/A	4
	3	13	Pentane-washed eucharitid	1.73	N/A	4
	3	14	Pentane-washed eucharitid	0.45	1.21667	NA
	3	15	Pentane-washed eucharitid			1
	4	1	Pentane-washed eucharitid	0.35	0.466667	1
	4	2	Pentane-washed eucharitid	0.8	0.366667	1
	4	3	Pentane-washed eucharitid	3.03	1.38333	1
	4	4	Pentane-washed eucharitid	0.62	2.96667	1
	4	5	Pentane-washed eucharitid	1.16	1.18333	1
	4	6	Pentane-washed eucharitid	0.42	2.41667	1
	4	7	Pentane-washed eucharitid	0.93	0.333333	1
	4	8	Pentane-washed eucharitid	0.98	6.96667	1
	4	9	Pentane-washed eucharitid	1.9	N/A	4
	4	10	Pentane-washed eucharitid	2.61	0.916667	1
	4	11	Pentane-washed eucharitid	0.92	1.18333	1
	4	12	Pentane-washed eucharitid	4.26	9.73333	1
	4	13	Pentane-washed eucharitid	3.63	N/A	4
	4	14	Pentane-washed eucharitid	3.86	N/A	4
	4	15	Pentane-washed eucharitid	2.1	2.16667	1
	1	1	Dead conspecific worker	0.416667	5.35	1
	1	2	Dead conspecific worker	0.333333	2.03333	1
	1	3	Dead conspecific worker	0.533333	3.48333	1
	1	4	Dead conspecific worker	0.666667		1
	1	5	Dead conspecific worker	0.333333	7.60067	1
	1	6	Dead conspecific worker	0.3	3.03367	1
	1	7	Dead conspecific worker	0.3	13.167	1
	1	8	Dead conspecific worker	0.483333	9.45067	1
	1	9	Dead conspecific worker	0.333333	3.65003	1
	1	10	Dead conspecific worker	0.366667	0.65	1
	1	11	Dead conspecific worker	0.35	2.00067	1
	1	12	Dead conspecific worker	0.45		1
	1	13	Dead conspecific worker	0.533333	1.334	1
	1	14	Dead conspecific worker	0.95		1
	1	15	Dead conspecific worker	0.25	1.01733	1
	2	1	Dead conspecific worker	0.433333	N/A	4
	2	2	Dead conspecific worker	0.45	3.15	1
	2	3	Dead conspecific worker	0.433333	2.76667	1
	2	4	Dead conspecific worker	0.716667	3.95	1
	2	5	Dead conspecific worker	0.4	3.8	1
	2	6	Dead conspecific worker	0.483333	5.36667	1
	2	7	Dead conspecific worker	0.3	2.86667	1
	2	8	Dead conspecific worker	0.75	3.16667	1
	2	9	Dead conspecific worker	1.0666	2.6	1
	2	10	Dead conspecific worker	0.433333	2	1
	2	11	Dead conspecific worker	0.566667	4.33333	1
	2	12	Dead conspecific worker	0.233333	2.85	1
	2	13	Dead conspecific worker	0.666667	4.53333	1
	2	14	Dead conspecific worker	0.3	6.66667	1
	2	15	Dead conspecific worker	0.266667	2.9	1
	3	1	Dead conspecific worker	0.533333	4.95	1
	3	2	Dead conspecific worker	0.266667		1
	3	3	Dead conspecific worker	0.533333	9.56667	1
	3	4	Dead conspecific worker			NA
	3	5	Dead conspecific worker	0.666667	3.56667	1
	3	6	Dead conspecific worker	0.766667	0.516667	1
	3	7	Dead conspecific worker	0.516667	1.33333	1
	3	8	Dead conspecific worker	0.583333	3.45	1
	3	9	Dead conspecific worker	0.233333	5.91667	1
	3	10	Dead conspecific worker	0.35	6.78333	1
	3	11	Dead conspecific worker	0.4	2.4	1
	3	12	Dead conspecific worker	0.316667	N/A	4
	3	13	Dead conspecific worker	0.633333	3.60145	1
	3	14	Dead conspecific worker	0.333333	1.7	1
	3	15	Dead conspecific worker	0.533333	3.45	1
	4	1	Dead conspecific worker	0.666667	3.25	1
	4	2	Dead conspecific worker	0.383333		1
	4	3	Dead conspecific worker	0.25	0.8	1
	4	4	Dead conspecific worker	0.5	9.73333	NA
	4	5	Dead conspecific worker	1.13	0.333333	1
	4	6	Dead conspecific worker	0.316667		1
	4	7	Dead conspecific worker	0.316667	4.36667	1
	4	8	Dead conspecific worker	1.3	4.58333	1
	4	9	Dead conspecific worker	1.13	2.38333	1
	4	10	Dead conspecific worker	0.416667	1.71667	1
	4	11	Dead conspecific worker	0.483333	2.7	1
	4	12	Dead conspecific worker	0.266667	1.73333	1
	4	13	Dead conspecific worker	0.5	4.5	1
	4	14	Dead conspecific worker	0.333333	10.1333	1
	4	15	Dead conspecific worker			1
	1	1	Adult weevil	0.5	3.46667	1
	1	2	Adult weevil	0.87	5.31667	1
	1	3	Adult weevil	0.2	4.76667	1
	1	4	Adult weevil	1.97	6.03333	1
	1	5	Adult weevil	1.1	6.21667	1
	1	6	Adult weevil	0.72	2.26667	1
	1	7	Adult weevil	0.38	10.4667	2
	1	8	Adult weevil	1.17	4.03333	1
	1	9	Adult weevil	0.43	8.91667	2
	1	10	Adult weevil	3.25	11.5333	1
	1	11	Adult weevil	0.83	11.5333	1
	1	12	Adult weevil	3.07	11.9333	2
	1	13	Adult weevil	0.47	12.7067	1
	1	14	Adult weevil	0.52	2.16667	1
	1	15	Adult weevil	0.5	14.5	2
	2	1	Adult weevil	0.45	1.68333	1
	2	2	Adult weevil	0.7	4.41667	1
	2	3	Adult weevil	0.63	3.7	1
	2	4	Adult weevil	0.93	2.06667	1
	2	5	Adult weevil	0.77	1.6	1
	2	6	Adult weevil	1.3	1.7	1
	2	7	Adult weevil	0.65	10.9167	1
	2	8	Adult weevil	0.42	5.41667	1
	2	9	Adult weevil	2.17	N/A	4
	2	10	Adult weevil	0.43	5.26667	1
	2	11	Adult weevil	0.33	1.63333	1
	2	12	Adult weevil	0.47	N/A	3
	2	13	Adult weevil	0.43	3.55	1
	2	14	Adult weevil	0.42	N/A	4
	2	15	Adult weevil	0.52	N/A	3
	3	1	Adult weevil	0.58	9.76667	2
	3	2	Adult weevil	0.53	1.18333	1
	3	3	Adult weevil	0.53	9.41667	1
	3	4	Adult weevil	0.83	5.58333	1
	3	5	Adult weevil	0.73	4.4	1
	3	6	Adult weevil	0.28	0.45	1
	3	7	Adult weevil	0.72	3.8	1
	3	8	Adult weevil	0.4	6	1
	3	9	Adult weevil	0.58	7.13333	1
	3	10	Adult weevil	0.37	N/A	3
	3	11	Adult weevil	0.37	4.26	1
	3	12	Adult weevil	0.37	4.6	1
	3	13	Adult weevil	2.23	1.28333	1
	3	14	Adult weevil	3.5	N/A	3
	3	15	Adult weevil	1.07	4.1	1
	4	1	Adult weevil	1.21	1.91667	1
	4	2	Adult weevil	0.45	6.31667	1
	4	3	Adult weevil	0.48	3.3	1
	4	4	Adult weevil	0.8	N/A	3
	4	5	Adult weevil	0.43	N/A	3
	4	6	Adult weevil	0.37	0.666667	1
	4	7	Adult weevil	0.4	N/A	3
	4	8	Adult weevil	0.57	3.86522	1
	4	9	Adult weevil	0.55	10.4667	1
	4	10	Adult weevil	1.63	7.95	1
	4	11	Adult weevil	1.16	5.81667	1
	4	12	Adult weevil	0.56	N/A	3
	4	13	Adult weevil	0.4	2.66667	1
	4	14	Adult weevil	0.43	N/A	3
	4	15	Adult weevil	2.66	N/A	4
	1	1	C. oryzae larva	3.06	11.9167	2
	1	2	C. oryzae larva	0.92	14.0833	2
	1	3	C. oryzae larva	1.36	1.1	2
	1	4	C. oryzae larva	1.43	13.55	2
	1	5	C. oryzae larva	2.78	3.28333	2
	1	6	C. oryzae larva	0.55	12.8333	2
	1	7	C. oryzae larva	1.7	11.7833	2
	1	8	C. oryzae larva	0.57	11.6167	2
	1	9	C. oryzae larva	0.68	10.8333	2
	1	10	C. oryzae larva	0.72	8.6	2
	1	11	C. oryzae larva	0.58	14.4	2
	1	12	C. oryzae larva	2.96	2.26667	2
	1	13	C. oryzae larva	2.35	4.06667	2
	1	14	C. oryzae larva	3.81	7.38333	2
	1	15	C. oryzae larva	1.2	13.7833	2
	2	1	C. oryzae larva	0.5	14.5	2
	2	2	C. oryzae larva	1.93	1.35	2
	2	3	C. oryzae larva	0.93	14.05	2
	2	4	C. oryzae larva	0.8	11.4333	2
	2	5	C. oryzae larva	0.83	1.46667	2
	2	6	C. oryzae larva	4.66	N/A	4
	2	7	C. oryzae larva	2.86	1.06667	2
	2	8	C. oryzae larva	1.66	2.5	2
	2	9	C. oryzae larva	2.56	6.86667	2
	2	10	C. oryzae larva	2.58	4.35	2
	2	11	C. oryzae larva	1.2	5.93333	2
	2	12	C. oryzae larva	4.8	5.75	2
	2	13	C. oryzae larva	0.6	1.1	2
	2	14	C. oryzae larva	3.35	0.483333	2
	2	15	C. oryzae larva	4.05	1.93333	2
	3	1	C. oryzae larva	0.72	9.7	2
	3	2	C. oryzae larva	0.6	8.46667	2
	3	3	C. oryzae larva	4.03	3.73333	2
	3	4	C. oryzae larva	0.48	2.83333	2
	3	5	C. oryzae larva	2.03	N/A	3
	3	6	C. oryzae larva	2.43		2
	3	7	C. oryzae larva	1.35	N/A	3
	3	8	C. oryzae larva	0.48	N/A	3
	3	9	C. oryzae larva	0.67	7.66667	2
	3	10	C. oryzae larva	1.98	4	2
	3	11	C. oryzae larva	1	2.76667	2
	3	12	C. oryzae larva	8.81	4.61667	2
	3	13	C. oryzae larva	1.03	2.63333	2
	3	14	C. oryzae larva	0.55	4.13	2
	3	15	C. oryzae larva			NA
	4	1	C. oryzae larva	5.4	6.63333	2
	4	2	C. oryzae larva	0.62	1.66667	2
	4	3	C. oryzae larva	1.2	13.4	2
	4	4	C. oryzae larva			NA
	4	5	C. oryzae larva	4.75	2.86667	2
	4	6	C. oryzae larva	1.83	2.45	2
	4	7	C. oryzae larva	1.43	4.01667	2
	4	8	C. oryzae larva	1.61	3.41667	2
	4	9	C. oryzae larva	2.35	0.533333	2
	4	10	C. oryzae larva	1.58	N/A	3
	4	11	C. oryzae larva	0.58	0.983333	2
	4	12	C. oryzae larva	1.36	1.98333	2
	4	13	C. oryzae larva	0.87	0.633333	2
	4	14	C. oryzae larva	8.13	0.766667	2
	4	15	C. oryzae larva			NA
	1	1	Termite	0.37	12.5333	2
	1	2	Termite	1.05	13.7667	2
	1	3	Termite	0.85	13.35	2
	1	4	Termite	0.55	N/A	3
	1	5	Termite	0.37	14.3833	2
	1	6	Termite	0.35	10.5333	2
	1	7	Termite	0.67	12.4833	2
	1	8	Termite	0.33	5.35	2
	1	9	Termite	0.97	4.81667	2
	1	10	Termite	0.25	13.8	2
	1	11	Termite	0.4	2.45	2
	1	12	Termite	0.8	14.35	2
	1	13	Termite	1.08	2.98333	2
	1	14	Termite	0.72	14.5833	2
	1	15	Termite	0.8	14.5167	2
	2	1	Termite	0.37	6.95	2
	2	2	Termite	1.05	N/A	3
	2	3	Termite	0.85	8.05	2
	2	4	Termite	0.55	1.36667	2
	2	5	Termite	0.37	0.933333	2
	2	6	Termite	0.35	0.533333	2
	2	7	Termite	0.67	4.8	2
	2	8	Termite	0.33	0.6	2
	2	9	Termite	0.97	3.48333	2
	2	10	Termite	0.25	1.08333	2
	2	11	Termite	0.4	7.05	2
	2	12	Termite	0.8	3.03333	2
	2	13	Termite	1.08	0.85	2
	2	14	Termite	0.72	13.5333	2
	2	15	Termite	0.8	0.916667	2
	3	1	Termite	0.97	3.88333	2
	3	2	Termite	0.92	7.95	2
	3	3	Termite	0.53	7.51667	2
	3	4	Termite	0.67	N/A	3
	3	5	Termite	0.85	6.01667	2
	3	6	Termite	0.6	9.3	2
	3	7	Termite	0.37	13.2833	1
	3	8	Termite	0.73	6.36667	2
	3	9	Termite	0.63	0.816667	2
	3	10	Termite	0.7	8.91667	2
	3	11	Termite	0.97	9.98333	2
	3	12	Termite	0.8	6.7	2
	3	13	Termite	0.5	11.1	2
	3	14	Termite	0.82	1.4	2
	3	15	Termite	0.6	13.1	2
	4	1	Termite	0.48	5.4	2
	4	2	Termite	0.58	11.7833	1
	4	3	Termite	3.63	N/A	3
	4	4	Termite	0.52	1.31667	2
	4	5	Termite	1.07	2.11667	2
	4	6	Termite	0.55	0.45	2
	4	7	Termite	0.37	1.95	2
	4	8	Termite	0.4	0.533333	2
	4	9	Termite	1.48	4.65	2
	4	10	Termite	1.67	2.26667	2
	4	11	Termite	0.72	0.616667	2
	4	12	Termite	0.78	1.05	2
	4	13	Termite	1.33	4.86667	2
	4	14	Termite	0.48	5.63333	2
	4	15	Termite	0.8	4.36667	1

## Sheet: intruder size
	Intruder size
		Dilocantha lachaudii			Nasutitermes sp. (workers)		Caulophilus oryzae adults
	Repetition	Body length (mm)		Repetition	Body length (mm)		Repetition	Body length (mm)
	1	3.9	female	1	4.8		1	3
	2	3.85	female	2	4.5		2	3.25
	3	3.95	female	3	4.4		3	3.15
	4	3.85	female	4	4.4		4	3
	5	4	female	5	5		5	2.95
	6	4.15	female	6	4.2		6	3.05
	7	3.9	female	7	5		7	3
	8	4	female	8	4.4		8	3.15
	9	3.95	female	9	4.8		9	3.1
	10	3.85	female	10	5		10	3.25
	11	3.95	female	11	4.6		11	3.25
	12	3.75	female	12	4.7		12	3.1
	13	3.9	female	13	4.6		13	3.25
	14	3.75	female	14	4.8		14	3.05
	15	3.4	male	15	5.1		15	3.3
	16	3.15	male	16	4.6		16	3.1
	17	3.25	male	17	4.8		17	3.2
	18	3.65	male	18	4.7		18	3
	19	3.65	male	19	4.5		19	3
	20	3.8	male	20	4.9		20	3.05
	21	3.8	male	MEAN	4.69		MEAN	3.11
	22	3.65	male	SD	0.244734		SD	0.108337
	23	3.65	male	SEM	0.0547242		SEM	0.0242248
	24	3.15	male
	25	3.75	male
	26	3.5	male
	27	3.4	male
	MEAN	3.72407
	SD	0.263618
	SEM	0.0507333

## Sheet: E. tuberculaum size
	Ectatomma tuberculatum workers
	Repetition	Body length (mm)
	1	11.1111
	2	10.6349
	3	10.6349
	4	10.7937
	5	11.2698
	6	11.1111
	7	10.7937
	8	10.7937
	9	11.1111
	10	11.4286
	11	10.9524
	12	10
	13	10.4762
	14	10.6349
	15	10.6349
	16	10.4762
	17	10.6349
	18	10.3175
	19	11.1111
	20	10.6349
	MEAN	10.7778
	SD	0.345081
	SEM	0.0771624
